# Supplementary material for: Greenhouse Gas Emissions Associated With the Mexican Diet: Identifying Social Groups With the Largest Carbon Footprint
Source: Front Nutr. 2022 Mar 31;9:791767. doi: 10.3389/fnut.2022.791767 (PMC9010525; doi:10.3389/fnut.2022.791767)
Supplement: Supplementary file 2 [file Data_Sheet_2.xlsx]

## Sheet: ENSANUT link to SHARP-ID
ENSANUT Food Group	Group Text	Item Number	Item Text	Standard Portion	Weight of Standard Portion	Category description from SHARP-ID or other source	GHGE in kg CO-2 eq per kg of food	Other Source if not SHARP-ID
1	Productos Lácteos	1	Leche liconsa	240 ml	0.2496	Cow milk	1.58587
1	Productos Lácteos	2	Otra Leche (especifique la marca)	240 ml	0.2496	Cow milk	1.58587
1	Productos Lácteos	3	Otra Leche (especifique la marca)	240 ml	0.2496	Cow milk	1.58587
1	Productos Lácteos	4	Otra Leche (especifique la marca)	240 ml	0.2496	Cow milk	1.58587
1	Productos Lácteos	5	Leche preparada de sabor	240 ml	0.2496	Flavoured milks	1.58587
1	Productos Lácteos	6	Agregado a la leche: Azucar	10 g	0.01	White sugar	0.600784
1	Productos Lácteos	7	Agregado a la leche: Chocolate u otro saborizante	10 g	0.01	Cocoa powder	16.0724
1	Productos Lácteos	8	Queso fresco tipo panela o cottage	30 g	0.03	Cheese	13.1421
1	Productos Lácteos	9	Quesos tipo chichuaha, manchego, gouda, etcetera	30 g	0.03	Cheese	13.1421
1	Productos Lácteos	10	Yogur de vaso, Entero natural	150 g	0.15	Yoghurt	1.73067
1	Productos Lácteos	11	Yogur de vaso, Entero con fruta	150 g	0.15	Yoghurt	1.73067
1	Productos Lácteos	12	Yogur de vaso: Bajo en grasa o light natural o con fruta (vitalinea, alpura light, lala light, etc.)	150 g	0.15	Yoghurt	1.73067
1	Productos Lácteos	13	Yogur para beber, Entero natural	230 g	0.23	Yoghurt drinks, sweetened and/or flavored	1.73067
1	Productos Lácteos	14	Yogur para beber, Entero con fruta	230 g	0.23	Yoghurt drinks, sweetened and/or flavored	1.73067
1	Productos Lácteos	15	Yogur para beber,Bajo en grasa o light natural o con fruta (vitalinea, activia 0%, Siluette)	230 g	0.23	Yoghurt drinks, sweetened and/or flavored	1.73067
1	Productos Lácteos	16	9 = Danonino o similar	45 g	0.045	Yoghurt drinks, sweetened and/or flavored	1.73067
1	Productos Lácteos	17	10 = Yakult o similares	80 ml	0.0832	Yoghurt drinks, sweetened and/or flavored	1.73067
2	Frutas	1	Platano	176 g	0.176	Musa - lowest IQR from Clune 2017	0.48	Clune 2017
2	Frutas	2	Platano frito	113 g	0.113	Musa - lowest IQR from Clune 2017	0.48	Clune 2017
2	Frutas	3	Jicama	163 g	0.163	Starchy root or tubers and products (from table)	0.8
2	Frutas	4	Naranja o mandarina	206 g	0.206	Oranges	0.738422
2	Frutas	5	Manzana o pera	140 g	0.14	Apples	0.742617
2	Frutas	6	Melon o sandia	115 g	0.115	Melons	0.381774
2	Frutas	7	Guayaba	75 g	0.075	Guava from Clune 2017	0.28	Clune 2017
2	Frutas	8	Mango	185 g	0.185	Mangoes	1.43826
2	Frutas	9	Papaya	100 g	0.1	Papayas	1.47421
2	Frutas	10	Pina	150 g	0.15	Pineapples	0.466784
2	Frutas	11	Toronja	270 g	0.27	Grapefruits	0.991944
2	Frutas	12	Fresa	140 g	0.14	Strawberries	0.510621
2	Frutas	13	Uvas	60 g	0.06	Table grapes	0.449296
2	Frutas	14	Durazno	50 g	0.05	Peaches and similar	0.323484
2	Frutas	15	Frutas en almíbar	80 g	0.08	Canned fruit cocktail	1.72502
2	Frutas	16	Frutas cristalizadas o secas	25 g	0.025	Dried fruit	1.96458
3	Verduras	1	Tortitas de verduras capeadas	72 g	0.072	Recipe	1.90646
3	Verduras	2	Jitomate	30 g	0.03	Tomatoes	0.919045
3	Verduras	3	Hojas Verdes (acelgas, espinacas, quelites	85 g	0.085	Leafy vegetables	0.653048
3	Verduras	4	Chayote	50 g	0.05	Summer squashes	0.538519
3	Verduras	5	Zanahoria	50 g	0.05	Carrots	0.391467
3	Verduras	6	Calabacita	50 g	0.05	Summer squashes	0.538519
3	Verduras	7	Brócoli o coliflor	35 g	0.035	Broccoli	0.985591
3	Verduras	8	Col	35 g	0.035	Head cabbages	0.462642
3	Verduras	9	Ejotes	30 g	0.03	French beans (with pods)	0.596646
3	Verduras	10	Elote	50 g	0.05	Maize grain	0.522721
3	Verduras	11	Lechuga	30 g	0.03	Crisp lettuces	0.316633
3	Verduras	12	Nopales	100 g	0.1	Vegetables and vegetable products	1.36319
3	Verduras	13	Pepino	150 g	0.15	Cucumbers	3.86181
3	Verduras	14	Aguacate	33 g	0.033	Avocado	1.34047
3	Verduras	15	Chile poblano	40 g	0.04	Chili peppers	4.25359
3	Verduras	16	Cebolla por ejemplo en ensaladas, antojitos, o comida r·pida	7 g	0.007	Onions	0.423679
3	Verduras	17	Verduras envasadas como chÌcharo, zanahoria, champiÒones y ejotes.	1/2 lata pequeÒa	0.08	Canned/jarred vegetables	2.19183
3	Verduras	18	Verduras congeladas como chÌcharo, zanahoria, brÛcoli, coliflor, ejotes	1/4 taza	0.08	Vegetables and vegetable products	1.36319
4	Comida rapida	1	Torta o sandwich	130 g	0.13	Sandwich and sandwich-like dishes	0.966228
4	Comida rapida	2	Hamburguesa	240 g	0.24	Hamburger with bread	17.3714
4	Comida rapida	3	Pizza	92 g	0.092	Pizza and pizza-like dishes	5.56159
4	Comida rapida	4	Hot dog	110 g	0.11	Hot dog with bread	8.07397
5	Carnes, Embutidos y huevo	1	Carne de puerco	45 g	0.045	Cooked pork ham	10.2453
5	Carnes, Embutidos y huevo	2	Carne de res	45 g	0.045	Beef (all categories same)	34.0416
5	Carnes, Embutidos y huevo	3	Carne de res seca (machaca)	40 g	0.04	Corned beef, cooked (this is the highest)	37.4886
5	Carnes, Embutidos y huevo	4	Longaniza o chorizo	30 g	0.03	Sausages	12.1014
5	Carnes, Embutidos y huevo	5	Salchicha de puerco, pavo o combinado, jamÛn de puerco o pavo o mortadela (a parte de en torta, s·ndwich o hot dog)	30 g	0.03	Sausages	12.1014
8	Carnes, Embutidos y huevo	6	Pollo 1 pieza (pierna, muslo) o 1/2 pieza de pechuga chica (90 g)	90 g	0.09	Chicken fresh meat	8.58212
5	Carnes, Embutidos y huevo	7	Pollo 1 pieza de ala, 2 piezas de patas (70 g)	70 g	0.07	Chicken fresh meat	8.58212
5	Carnes, Embutidos y huevo	8	Pollo 1 pieza de higadito o molleja (30 g)	30 g	0.03	Chicken fresh meat	8.58212
5	Carnes, Embutidos y huevo	9	Huevo 1 pieza entera de huevo tibio o cocido (62 g)	62 g	0.062	Boiled eggs	2.13597
5	Carnes, Embutidos y huevo	10	Huevo 1 pieza entera de huevo frito, estrellado o revuelto (55 g)	55 g	0.055	Fried eggs	2.38397
6	Pescados & mariscos	1	Pescado fresco	45 g	0.045	Fish (meat)	11.6216
6	Pescados & mariscos	2	Pescado seco (charalitos, bacalao)	40 g	0.04	Salt-preserved fish	18.6083
6	Pescados & mariscos	3	Atun y sardina (en tomate, agua o aceite)	40 g	0.04	Canned tunas and similar	7.93144
6	Pescados & mariscos	4	Algun marisco (camaron, ostiones, etc.)	50 g	0.05	Fish and fish products (from Mertens paper)	15.2	Mertens (2019) Table 1
7	Leguminosas	1	Frijoles preparados en casa: De la olla	50 g	0.05	Beans (dry) and similar-	1.10926
7	Leguminosas	2	Frijoles preparados en casa: Refritos	50 g	0.05	Beans (dry) and similar-	1.10926
7	Leguminosas	3	Frijoles envasados o de lata: De la olla	50 g	0.05	Canned or jarred common beans	1.22821
7	Leguminosas	4	Frijoles envasados o de lata: refritos	50 g	0.05	Canned or jarred common beans	1.22821
7	Leguminosas	5	Lenteja, garbanzo, haba amarilla o alubia	50 g	0.05	Chickpeas (dry)	1.14161
7	Leguminosas	6	Caldo de frijol	50 g	0.05	Beans (dry) and similar-	1.10926
8	Cereales y Tuberculos	1	Arroz guisado	50 g	0.05	Rice grain	1.06219
8	Cereales y Tuberculos	2	Pan blanco	45 g	0.045	Wheat bread and rolls, white (refined flour)	0.966228
8	Cereales y Tuberculos	3	Pan integral	45 g	0.045	Wheat bread and rolls	0.966228
8	Cereales y Tuberculos	4	Pan dulce (excepto donas y churros)	70 g	0.07	Wheat bread and rolls, white (refined flour)	0.966228
8	Cereales y Tuberculos	5	Donas y churros de panaderia	70 g	0.07	Doughnuts-berliner	2.95722
8	Cereales y Tuberculos	6	Galletas saladas	20 g	0.02	Crackers and breadsticks	0.966228
8	Cereales y Tuberculos	7	Papas 1/2 pieza mediana cocida (40 g)	40 g	0.04	Potato boiled	0.503207
8	Cereales y Tuberculos	8	Papas 1/2 pieza mediana frita o tortita de papa (40 g)	40 g	0.04	Potato croquettes	1.5675
8	Cereales y Tuberculos	9	Cereal de caja, Chocolate (Chocozucaritas, chocokrispis	30 g	0.03	Breakfast cereals	1.04438
8	Cereales y Tuberculos	10	Cereal de caja Light/cuidado de la figura (Special K)	30 g	0.03	Breakfast cereals	1.04438
8	Cereales y Tuberculos	11	Cereal de caja Ligh, Hojuela endulzada (Zucaritas)	30 g	0.03	Breakfast cereals	1.04438
8	Cereales y Tuberculos	12	Cereal de caja Ligh, B·sico (Corn Flakes, arroz inflado sin sabor	30 g	0.03	Breakfast cereals	1.04438
8	Cereales y Tuberculos	13	Variedades (Apple jacks, honey smacks, corn pops)	30 g	0.03	Breakfast cereals	1.04438
8	Cereales y Tuberculos	14	Sabor a frutas (Foot loops,)	30 g	0.03	Breakfast cereals	1.04438
8	Cereales y Tuberculos	15	Fibra (All Bran)	30 g	0.03	Breakfast cereals	1.04438
8	Cereales y Tuberculos	16	Especialidades (Crusli)	30 g	0.03	Breakfast cereals	1.04438
8	Cereales y Tuberculos	17	Multi ingredientes (Extra)	30 g	0.03	Breakfast cereals	1.04438
9	Productos de maiz	1	Antojitos con vegetales como sopes, quesadillas, tlacoyos, gorditas, y enchiladas (NO TACOS): Sin Freir	100 g	0.1	Recipe	3.91304
9	Productos de maiz	2	Antojitos con vegetales como sopes, quesadillas, tlacoyos, gorditas, y enchiladas (NO TACOS): Fritos	100 g	0.1	Recipe	4.81488
9	Productos de maiz	3	Antojitos con res, cerdo pollo, vÌsceras, etc como tacos, quesadillas, tlacoyos, enchiladas, gorditas: Sin freir	100 g	0.1	Recipe	5.95875
9	Productos de maiz	4	Antojitos con res, cerdo pollo, vÌsceras, etc como tacos, quesadillas, tlacoyos, enchiladas, gorditas: fritos	100 g	0.1	Recipe	4.84301
9	Productos de maiz	5	Pozole (todos tipos)	50 g	0.05	Recipe	5.03162
9	Productos de maiz	6	Tamal (todos tipos)	100 g	0.1	Recipe	5.56671
9	Productos de maiz	7	Atole de maÌz con agua	120 ml	0.125	Hot chocolate	3.00469
9	Productos de maiz	8	Atole de maÌz con leche	240 ml	0.25	Hot chocolate	3.00469
9	Productos de maiz	9	Atole de maÌz con leche	240 ml	0.25	Hot chocolate	3.00469
9	Productos de maiz	10	Atole de maÌz con leche	240 ml	0.25	Hot chocolate	3.00469
10	Bebidas	1	Refresco normal	120 ml	0.125	Cola-type drinks	0.51455
10	Bebidas	2	Refresco diet	120 ml	0.125	Diet soft drinks (with or without flavours-- all the same)	0.51455
10	Bebidas	3	Café	120 ml	0.125	Coffee (average strenght) beverage	0.572037
10	Bebidas	4	Azucar agregada al cafe	10 g	0.01	White sugar	0.600784
10	Bebidas	5	Leche agregada al cafÈ (aparte de la reportada en el apartado de øProductos l·cteosø)	120 ml	0.125	Cow milk, whole	1.58587
10	Bebidas	6	Leche agregada al cafÈ (aparte de la reportada en el apartado de øProductos l·cteosø)	120 ml	0.125	Cow milk, whole	1.58587
10	Bebidas	7	Leche agregada al cafÈ (aparte de la reportada en el apartado de øProductos l·cteosø)	120 ml	0.125	Cow milk, whole	1.58587
10	Bebidas	8	Sustituto de crema agregada al cafÈ	10 g	0.01	Non dairy coffee creamer	0.63796
10	Bebidas	9	Te o infusion sin azucar	120 ml	0.125	Tea infusion (black, white)	0.699026
10	Bebidas	10	Azucar agregada al te	10 g	0.01	White sugar	0.600784
10	Bebidas	11	Jugos naturales sin azucar	120 ml	0.125	Fruit juices (100% from named source)	1.44056
10	Bebidas	12	Jugos naturales con azucar	120 ml	0.125	Fruit juices (100% from named source)	1.44056
10	Bebidas	13	Aguas de fruta natural con azucar	120 ml	0.125	Recipe	0.112346
10	Bebidas	14	Aguas de fruta natural sin azucar	120 ml	0.125	Recipe	0.0722936
10	Bebidas	15	Bebidas o aguas de sabor industrializadas sin azúcar	120 ml	0.125	Water based beverages	0.272771
10	Bebidas	16	Bebidas o aguas de sabor industrializadas con azúcar	120 ml	0.125	Water based beverages	0.272771
10	Bebidas	17	Néctares de frutas o pulpa de frutas industrializados con azúcar	120 ml	0.125	Fruit nectars (min. 25-50% fruit as defined in EU legislation)	1.44056
10	Bebidas	18	Agua sola	120 ml	0.125	Tap water	0
10	Bebidas	19	Bebidas alcohólicas	240 ml	0.25	Alcoholic beverages (from Mertens paper)	1.1	Mertens (2019) Table 1
11	Botanas, dulces, y postres	1	Chocolate	10 g	0.01	Bitter-sweet chocolate	7.74434
11	Botanas, dulces, y postres	2	Dulce (caramelos, paletas)	30 g	0.03	Hard candies	0.600784
11	Botanas, dulces, y postres	3	Dulces enchilados (miguelitos, tamarindos)	30 g	0.03	Hard candies	0.600784
11	Botanas, dulces, y postres	4	Frituras (todos tipos, incluyendo cacahuates japoneses)	35 g	0.035	Corn chips and peanuts (average)	1.54011
11	Botanas, dulces, y postres	5	Paletas y dulces de malvavisco (paleta payaso, bubu-lu-bu)	40 g	0.04	Jelly candies	0.767784
11	Botanas, dulces, y postres	6	Gelatina, flan	125 g	0.125	Jelly candies	0.767784
11	Botanas, dulces, y postres	7	Pastel o pay	125 g	0.125	Yeast leavened pastry	21.9603
11	Botanas, dulces, y postres	8	Helado, nieves y paletas de agua	80 g	0.08	Water-based ice creams (or sorbets, they are the same)	0.881344
11	Botanas, dulces, y postres	9	Helado y paletas de leche	80 g	0.08	Dairy ice creams and similar	10.5687
11	Botanas, dulces, y postres	10	Cacahuates, habas o pepitas	35 g	0.035	Peanuts (fresh seeds)	2.29057
11	Botanas, dulces, y postres	11	Palomitas de maÌz de microondas o del cine (Todos tipos, excepto acarameladas)	100 g	0.1	Popcorn (maize, popped)	0.66723
11	Botanas, dulces, y postres	12	Pastelillos y donas industrializadas	70 g	0.07	Average of cakes and wheat bread and rolls	6.69726
11	Botanas, dulces, y postres	13	Galletas dulces (todos tipos)	32 g	0.032	Biscuits	3.12408
11	Botanas, dulces, y postres	14	Barras de cereal	25 g	0.025	Cereal bars	0.631423
12	Sopas, cremas y pastas	1	Caldo de pollo, res o verduras	240 ml	0.259	Meat soup	6.11517
12	Sopas, cremas y pastas	2	Sopa o caldo con verduras	240 ml	0.259	Mixed vegetables soup, clear	6.32147
12	Sopas, cremas y pastas	3	Sopa de pasta caldosa	50 g	0.05	Recipe	0.500018
12	Sopas, cremas y pastas	4	Sopa de pasta seca	50 g	0.05	Pasta, plain (not stuffed), cooked	0.845288
12	Sopas, cremas y pastas	5	Cremas de verduras	240 ml	0.259	Recipe	1.68518
12	Sopas, cremas y pastas	6	Sopas instantaneas	64 g	0.064	Mixed vegetables soup, dry	6.32147
13	Miscelaneos	1	Limón, por ejemplo, en ensaladas, caldos, o carnes	7 g	0.007	Limes	0.347661
13	Miscelaneos	2	Cebolla, por ejemplo, en salsas, o caldillos	7 g	0.007	Onions	0.423679
13	Miscelaneos	3	Chiles frescos, por ejemplo, en salsas, tacos, guisados	7 g	0.007	Chili peppers	4.25359
13	Miscelaneos	4	Chiles envasados o enlatados, por ejemplo, en el sándwich, torta, guisados.	7 g	0.007	Chili peppers	4.25359
13	Miscelaneos	5	Chile seco, por ejemplo, en salsas, tacos, guisados	7 g	0.007	Chili peppers	4.25359
13	Miscelaneos	6	Tomate verde y jitomate, por ejemplo, en salsas, tacos, o guisados	7 g	0.007	Tomatoes	0.919045
13	Miscelaneos	7	Azúcar (aparte de la agregada a las bebidas, leche, té, café, agua de frutas), por ejemplo, en fresas o plátanos con crema	10 g	0.01	White sugar	0.600784
13	Miscelaneos	8	Margarina	10 g	0.01	Margarines and similar	4.26032
13	Miscelaneos	9	Mantequilla	10 g	0.01	Butter	33.6117
13	Miscelaneos	10	Mayonesa	10 g	0.01	Mayonnaise sauce	4.14206
13	Miscelaneos	11	Crema	10 g	0.01	Cream and cream products	10.6822
13	Miscelaneos	12	Manteca vegetal	10 g	0.01	Shortening and similar baking fats	3.42487
13	Miscelaneos	13	Manteca animal	10 g	0.01	Pork lard	11.5158
13	Miscelaneos	14	Sal o condimento con sal agregada a sus alimentos	0 g	0	Salt	0
13	Miscelaneos	15	Salsas y aderezos agregados a sus alimentos	3 g	0.003	Salad dressings (similar for all sauces)	2.29301
13	Miscelaneos	16	Salsa picante para botana agregada a sus alimentos	3 g	0.003	Salad dressings (similar for all sauces)	2.29301
13	Miscelaneos	17	Salsa de soya, salsa inglesa o sazonadores lÌquidos agregados a sus alimentos	3 g	0.003	Salad dressings (similar for all sauces)	2.29301
1499	Tortillas	1	de nixtamal (hecho en casa)	In file		Mexican tortillas from Guzmán-Soria (2019)	0.419	Guzmán-Soria (2019)
1499	Tortillas	2	de harina MASECA o MINSA (hecha en casa)	In file		Mexican tortillas from Guzmán-Soria (2019)	0.419	Guzmán-Soria (2019)
1499	Tortillas	3	de masa (comprada) o de tortillerÌa	In file		Mexican tortillas from Guzmán-Soria (2019)	0.419	Guzmán-Soria (2019)
1499	Tortillas	4	harina de trigo	In file		Wheat flour	0.568188

## Sheet: Notes
General notes
Values from the SHARP-ID, including the tables in Mertens (2019), are mean values in kgCO2/kg food as eaten.
Values from Clune (2017) are median values in kg CO2-eq/kg produce or meat.
As reported in Mertens et al (2019), GHGE for each item in the SHARP-ID is calculated as follows: GHGE at farm gate x production factor x (1/edible factor) x (1/shrinkage, swelling factor) x (1/losses, waste factor) þ packaging þ transport þ preparation at home
Citations
Mertens E, Kaptijn G, Kuijsten A, van Zanten H, Geleijnse JM, van't Veer P. SHARP-Indicators Database towards a public database for environmental sustainability. Data in brief. 2019;27:104617.
Clune S, Crossin E, Verghese K. Systematic review of greenhouse gas emissions for different fresh food categories. Journal of Cleaner Production. 2017;140:766-783.
Guzmán-Soria D, Taboada-González P, Aguilar-Virgen Q, Baltierra-Trejo E, Marquez-Benavides L. Environmental Impact of Corn Tortilla Production: A Case Study. Applied Sciences. 2019;9(22):4852.
